# Supplementary material for: Insulin-Mimic Components in Acer truncatum Leaves: Bio-Guided Isolation, Annual Variance Profiling and Regulating Pathway Investigated by Omics
Source: Pharmaceuticals (Basel). 2021 Jul 11;14(7):662. doi: 10.3390/ph14070662 (PMC8308865; doi:10.3390/ph14070662)
Supplement: Supplementary file 1 [file pharmaceuticals-14-00662-s001.zip]

Archive with 1 entries (1 files):
- pharmaceuticals-1287165-supplementary.pdf
